# Supplementary material for: Genome-Wide Identification and Analysis of BAHD Acyltransferases Involved in Anthocyanin Biosynthesis in Perilla frutescens
Source: Biology (Basel). 2026 May 30;15(11):859. doi: 10.3390/biology15110859 (PMC13255992; doi:10.3390/biology15110859)
Supplement: Supplementary file 1 [file biology-15-00859-s001.zip]

Archive with 2 entries (2 files):
- supplyment Figures.pdf
- supplyment Tables.xlsx
