# Supplementary material for: Genome-Wide Identification and Analysis of BAHD Acyltransferases Involved in Anthocyanin Biosynthesis in Perilla frutescens
Source: Biology (Basel). 2026 May 30;15(11):859. doi: 10.3390/biology15110859 (PMC13255992; doi:10.3390/biology15110859)
Supplement: Supplementary file 1 [file biology-15-00859-s001.zip › supplyment Tables.xlsx]

## Sheet: Table S1
Table S1 Basic information on other BAHD acyltransferases with genetic or biochemical characteristics in the phylogenetic tree.
Enzymename	Accessionnumber	Enzymename	Species
At3AT1	NP_171890.1	At3AT1	Arabidopsis thaliana
At3AT2	NP_171849.3	At3AT2	Arabidopsis thaliana
AT3G47170	NP_190301.2	AT3G47170	Arabidopsis thaliana
AT5G07080	OAO95042.1	AT5G07080	Arabidopsis thaliana
At5Mat	NP_189600.1	At5Mat	Arabidopsis thaliana
AtACT	NP_200924.1	AtACT	Arabidopsis thaliana
AtASFT	AAL34170.1	AtASFT	Arabidopsis thaliana
AtCER2	CAA63618.1	AtCER2	Arabidopsis thaliana
AtCHAT	AAN09797.1	AtCHAT	Arabidopsis thaliana
AtDCF	NP_201161.1	AtDCF	Arabidopsis thaliana
AtEPS1	NP_201517.1	AtEPS1	Arabidopsis thaliana
AtFACT	NP_851111.1	AtFACT	Arabidopsis thaliana
AtHCT	NP_199704.1	AtHCT	Arabidopsis thaliana
AtHHT	ACY78659.1	AtHHT	Arabidopsis thaliana
AtPMat1	AAK96528.1	AtPMat1	Arabidopsis thaliana
AtPMat2	NP_189609.1	AtPMat2	Arabidopsis thaliana
AtSCT	NP_180087.1	AtSCT	Arabidopsis thaliana
AtSDT	NP_179932.1	AtSDT	Arabidopsis thaliana
AtSHT	NP_179497.1	AtSHT	Arabidopsis thaliana
AtTHAA1	AAO64765.1	AtTHAA1	Arabidopsis thaliana
AtTHAA2	AAO63428.1	AtTHAA2	Arabidopsis thaliana
MsAAT	CAC09063.1	MsAAT	Musa sapientum
CaAT20	QLI57449.1	CaAT20	Solanum lycopersicum
CbRAS	CAK55166.1	CbRAS	Coleus blumei Benth
CcAT1	AXB26761.1	CcAT1	Crocosmia × crocosmiiflora
CcAT2	AXB26762.1	CcAT2	Crocosmia × crocosmiiflora
CcsHQT1	CAM84302.2	CcsHQT1	Cynara cardunculus
CcsHQT2	ACJ23164.1	CcsHQT2	Cynara cardunculus
CiHCT1	ANN12609.1	CiHCT1	Cichorium intybus
CiHCT2	ANN12608.1	CiHCT2	Cichorium intybus
CiHQT1	ANN12610.1	CiHQT1	Cichorium intybus
CiHQT2	ANN12611.1	CiHQT2	Cichorium intybus
CiHQT3	ANN12612.1	CiHQT3	Cichorium intybus
CiSHT1	AXY93625.1	CiSHT1	Cichorium intybus
CiSHT2	AXY93626.1	CiSHT2	Cichorium intybus
CmAAT1	CAA94432.1	CmAAT1	Charentais melon
CrDAT	AAC99311.1	CrDAT	Catharanthus roseus
Dm3MAT1	AAQ63615.1	Dm3MAT1	Dendranthema × morifolium
Dm3MAT2	AAQ63616.1	Dm3MAT2	Dendranthema × morifolium
Dm3MAT3	BAF50706	Dm3MAT3	Dendranthema × morifolium
FaAAT	AAG13130.1	FaAAT	Fragaria × ananassa
Gt5AT	BAA74428.1	Gt5AT	Gentiana triflora
DcHCBT	CAB06430.1	DcHCBT	Dianthus caryophyllus
HmACT	BCN87077.1	HmACT	Hordeum vulgare
LaHMT/HLT	BAD89275.1	LaHMT/HLT	Lupinus albus
HvACT	AAO73071.1	HvACT	Hordeum vulgare
HvACT1-1	BAF97626.1	HvACT1-1	Hordeum vulgare
HvACT1-2	BAF97627.1	HvACT1-2	Hordeum vulgare
MdAAT1	AAU14879.2	MdAAT1	Malus domestica
MtMaT1	ABY91220.1	MtMaT1	Medicago truncatula
MtMaT2	ABY91222.1	MtMaT2	Medicago truncatula
MtMaT3	ABY91221.1	MtMaT3	Medicago truncatula
NaAT1	AET80688.1	NaAT1	Nicotiana attenuata
NaDH29	AET80686.1	NaDH29	Nicotiana attenuata
NtHCT	CAD47830.1	NtHCT	Nicotiana tabacum
NtHQT	CAE46932.1	NtHQT	Nicotiana tabacum
NtMAT1	BAD93691.1	NtMAT1	Nicotiana tabacum
OsPHT3	NP_001390865.1	OsPHT3	Oryza sativa
OsPHT4	XP_015651357.2	OsPHT4	Oryza sativa
OsPMT	NP_001403263.1	OsPMT	Oryza sativa
OsTBT1	ANQ47375.1	OsTBT1	Oryza sativa
OsTBT2	ANQ47376.1	OsTBT2	Oryza sativa
OsTHT1	ANQ47373.1	OsTHT1	Oryza sativa
OsTHT2	ANQ47374.1	OsTHT2	Oryza sativa
PhBPBT	AAU06226.1	PhBPBT	Petunia × hybrida
PpAAT1	QEZ90731.1	PpAAT1	Prunus persica
CaPun1	AAV66311.1	CaPun1	Capsicum annuum
RhAAT1	AAW31948.1	RhAAT1	Rosa × hybrida
RsVs	CAD89104.2	RsVs	Rauvolfia serpentina
SlAAT1	NP_001234496.1	SlAAT1	Solanum lycopersicum
SlASAT1	ALU64003.1	SlASAT1	Solanum lycopersicum
SlASAT2	ALU64014.1	SlASAT2	Solanum lycopersicum
SlASAT3	AJF98582.1	SlASAT3	Solanum lycopersicum
SlASAT4	AFM77971.1	SlASAT4	Solanum lycopersicum
SlHQT	CAE46933.1	SlHQT	Solanum lycopersicum
SlSHT	QNO39109.1	SlSHT	Solanum lycopersicum
Ss5MAT1	AAL50566.1	Ss5MAT1	Salvia splendens
StFHT	ACS70946.1	StFHT	Solanum tuberosum
TaACT1-1	BCN87078.1	TaACT1-1	Triticum aestivum
TaACT1-2	BCN87079.1	TaACT1-2	Triticum aestivum
TcBAPT	AAL92459.1	TcBAPT	Taxus cuspidata
TcDBAT	AAF27621.1	TcDBAT	Taxus cuspidata
TcDBTNBT	AAM75818.1	TcDBTNBT	Taxus cuspidata
TcTAT	AAF34254.1	TcTAT	Taxus cuspidata
TcTBT	AAG38049.1	TcTBT	Taxus cuspidata
Vh3MAT1	AAS77403.1	Vh3MAT1	Nicotiana tabacum
VlAMAT	AAW22989.1	VlAMAT	Vitis labrusca
ZmGlossy2	CAA61258.1	ZmGlossy2	Zea mays

## Sheet: Table S2
Table S2 The list of primers.
The primers of subcellular localization.
Primer name	Primer sequence（5’-3′）
PfBAHD05-PCNG-F	aacgatagcatctagATGACAACGACCGTGCTTGA
PfBAHD05-PCNG-R	cgggggtaccgtcgacATCATTCAGGCCATCTGCAAATATAGC
PfBAHD77-PCNG-F	aacgatagcatctagATGACAACAACATTGCTCGAAACCT
PfBAHD77-PCNG-R	cgggggtaccgtcgacTGAGCTATCTAGCTTAGCTAGGCCA
PfBAHD112-PCNG-F	aacgatagcatctagATGACAACAACCGTGCTTGAAAC
PfBAHD112-PCNG-R	cgggggtaccgtcgacATTATTCAGGCCATCTGCAAATATAGCAG
The primers of qRT-PCR.
Primer name	Primer sequence（5’-3′）
PfBAHD112-F	ATGACAACAACCGTGCTTGAAACC
PfBAHD112-R	TCAATTATTCAGGCCATCTGCAAATATAGC
PfBAHD05-F	ATGACAACGACCGTGCTTGAAAC
PfBAHD05-R	TCAATCATTCAGGCCATCTGCAAA
PfBAHD124-F	ATGGAGGTGATAATCGCAAGTCATATTATCAAG
PfBAHD124-R	CTAAGCCATGCAAACTTGTTTCTTATGTGA
PfBAHD51-F	ATGACAAAAATTGAGGTGATGTCTTCATGTG
PfBAHD51-R	TTAAGTTGAGGTAATAAAAGCACCCATGAAGT
PfBAHD73-F	ATGGGTGAAGTTGCAAACGATGAG
PfBAHD73-R	TCAAGGCTGGGTGAGGAAGT
PfBAHD77-F	ATGACAACAACATTGCTCGAAACCT
PfBAHD77-R	TCATGAGCTATCTAGCTTAGCTAGGCC
PfBAHD78-F	TTCTTGGACGCCATTGTTCCAC
PfBAHD78-R	GGCATCTCTTGCATGATTTCCGG

## Sheet: Table S3
Table S3 Information of the PfBAHD genes family in P. frutescens.
Sequence ID	Subfamily classification	Number of Amino Acid	MolecularWeight (KDa)	Theoretical pI	Instability Index	Aliphatic Index	Grand Average of Hydropathicity	Subcellular localization
PfBAHD01	III	335	37558.1	6.09	28.33	91.97	-0.208	cysk
PfBAHD02	II	367	40128.8	5.6	45.08	91.34	-0.18	chlo
PfBAHD03	I	372	40577.2	6.11	44.11	84.14	-0.046	cyto
PfBAHD04	III	392	43545.8	6.11	49.07	81.07	-0.082	cyto
PfBAHD05	I	403	44374.6	4.8	44.78	91.19	-0.002	cyto
PfBAHD06	III	409	45437.9	5.4	35.68	87.78	-0.181	cysk
PfBAHD07	III	415	46298.1	6.77	32.37	82.77	-0.167	chlo
PfBAHD08	I	418	46978.8	5.69	41.74	87.03	-0.119	chlo
PfBAHD09	III	419	48038.3	5.53	51.63	88.14	-0.187	cyto
PfBAHD10	III	419	47949.2	5.87	52.52	87.9	-0.186	cyto
PfBAHD11	I	419	46618.2	5.74	44.59	83.56	-0.156	cyto
PfBAHD12	III	421	46887.2	5.24	37.95	88.03	-0.232	mito
PfBAHD13	III	421	46848.1	5.16	35.48	87.34	-0.236	mito
PfBAHD14	I	422	46623.4	6.11	41.65	94.34	0.06	E.R.
PfBAHD15	V	423	47252.9	5.71	45.11	88.3	-0.238	chlo
PfBAHD16	III	423	46834.5	5.96	36.24	82.79	-0.19	cyto
PfBAHD17	III	423	47241	7.58	35.14	79.29	-0.235	cyto
PfBAHD18	III	423	47197.1	8.38	33.93	78.39	-0.27	nucl
PfBAHD19	III	424	47476.4	7.17	34.86	79.6	-0.214	cyto
PfBAHD20	III	424	47627.5	6.8	34.49	77.29	-0.241	nucl
PfBAHD21	V	427	47137	5.62	36.25	89.58	-0.052	cyto
PfBAHD22	V	427	47092.9	5.62	36.71	89.58	-0.047	cyto
PfBAHD23	II	427	47059.1	5.73	31.63	98.62	-0.033	cyto
PfBAHD24	III	428	47835.8	8.01	40.52	86.64	-0.089	cyto
PfBAHD25	III	428	47838.8	7.98	45.43	87.99	-0.063	chlo
PfBAHD26	III	428	48104.8	6.39	30.15	88.36	-0.28	chlo
PfBAHD27	III	428	48091.8	6.53	34.6	87.24	-0.312	mito
PfBAHD28	V	430	47967	6.13	40.99	83.74	-0.19	cyto
PfBAHD29	I	430	47265.1	5.85	38.55	92.53	-0.018	chlo
PfBAHD30	III	430	48559.5	5.35	42.35	90.49	-0.28	chlo
PfBAHD31	III	430	47899.1	6.18	34.27	98.4	-0.083	nucl
PfBAHD32	III	430	47765.6	6.16	38.31	90.26	-0.13	cyto
PfBAHD33	III	430	47789.8	6.5	38.83	90.72	-0.112	cyto
PfBAHD34	II	430	47070.8	5.44	39.98	84.28	-0.142	cyto
PfBAHD35	V	432	47912.5	6.02	42	83.63	-0.216	chlo
PfBAHD36	III	433	48415.5	8.08	35.56	78.61	-0.256	cyto
PfBAHD37	III	433	48200.3	7.61	31.9	80.21	-0.227	cyto
PfBAHD38	III	433	49487.4	9.21	40.45	85.27	-0.084	cyto
PfBAHD39	III	433	49341.3	9.06	40.45	85.27	-0.052	cyto
PfBAHD40	III	433	48074.2	6.18	34.72	96.84	-0.092	nucl
PfBAHD41	V	434	48189.6	6.76	45.21	84.52	-0.152	cyto
PfBAHD42	IV	434	49174.3	7.7	38.4	87.33	-0.168	cyto
PfBAHD43	IV	434	48955.1	7.69	39.61	89.61	-0.148	cyto
PfBAHD44	IV	434	48689.6	6.5	33.19	88.92	-0.116	cyto
PfBAHD45	IV	434	48765.8	7.22	31.17	89.15	-0.12	cyto
PfBAHD46	III	434	48686.2	5.92	45.06	89.19	-0.182	nucl
PfBAHD47	III	434	48896.2	6.57	35.22	90.81	-0.224	mito
PfBAHD48	III	434	47600.3	5.69	31.93	92.56	-0.117	chlo
PfBAHD49	VI	435	48681.1	5.42	47.92	88.32	-0.144	cyto
PfBAHD50	V	435	48300.7	6.33	45.24	84.09	-0.138	cyto
PfBAHD51	I	436	47200.4	5.34	41.35	91.33	0.002	chlo
PfBAHD52	V	437	48688.6	6.19	48.87	81.03	-0.166	pero
PfBAHD53	I	437	47382.8	5.57	42.13	91.99	0.007	chlo
PfBAHD54	I	437	47697.4	6.19	36.99	84.69	-0.046	chlo
PfBAHD55	V	438	48707.7	7.2	48.46	81.96	-0.185	pero
PfBAHD56	V	438	48627.8	7.6	43.65	86.87	-0.168	cyto
PfBAHD57	VI	438	48444.8	9.08	36.81	98.29	0.014	chlo
PfBAHD58	VI	438	48413.7	8.74	37.46	98.74	0.036	chlo
PfBAHD59	I	438	47674.2	5.7	35.78	86.96	-0.01	chlo
PfBAHD60	III	439	48914.2	5.99	37.2	89.57	-0.121	chlo_mito
PfBAHD61	III	439	49036.8	5.38	38.09	87.08	-0.202	chlo
PfBAHD62	II	439	48740.4	5.79	42.87	92.82	-0.028	cyto
PfBAHD63	III	440	49139.8	7.51	38.36	85.55	-0.016	pero
PfBAHD64	III	440	49120.9	5.38	40	87.57	-0.208	chlo_mito
PfBAHD65	III	441	48930.9	6.32	40.14	90.41	-0.062	cyto
PfBAHD66	VI	441	48909.9	6.29	41.24	91.54	-0.149	chlo
PfBAHD67	VI	441	49071.9	6.18	45.06	90.63	-0.168	chlo
PfBAHD68	III	442	48394.4	7.53	44.18	88.39	-0.05	pero
PfBAHD69	III	442	48519.5	6.88	45.64	89.48	-0.064	cyto
PfBAHD70	III	442	48662.3	5.53	36.29	90.41	-0.105	chlo
PfBAHD71	III	442	48763.3	5.62	36.17	90.18	-0.122	chlo
PfBAHD72	V	443	49747.9	6.28	39.59	83.16	-0.211	pero
PfBAHD73	I	443	48539	5.13	32.91	84.31	-0.219	cyto
PfBAHD74	V	445	49487.7	6.28	40.47	93.19	-0.168	chlo
PfBAHD75	I	445	49232.4	5.3	44.34	88.49	-0.053	cyto
PfBAHD76	III	447	49822.9	5.88	35.46	91.39	-0.236	chlo
PfBAHD77	I	447	49124.5	5.46	44.61	90.76	-0.007	cyto
PfBAHD78	I	447	49115.6	5.97	43.21	89.24	-0.019	cyto
PfBAHD79	V	449	49758.9	6.21	49.38	84.77	-0.21	mito
PfBAHD80	V	449	49707.8	6.07	51.44	84.77	-0.203	chlo
PfBAHD81	III	449	49792.8	6.28	52.54	82.32	-0.181	chlo
PfBAHD82	III	449	49747.7	6.44	53.23	81.89	-0.172	chlo
PfBAHD83	III	449	50070.3	6.6	52.95	91.2	-0.086	cysk
PfBAHD84	III	449	50151.4	6.35	54.29	92.72	-0.085	cyto
PfBAHD85	I	449	50701.3	8.25	40.91	86.93	-0.099	cyto
PfBAHD86	VI	450	50086.8	6.11	46.39	87.98	-0.112	cyto
PfBAHD87	VI	450	50072.6	5.71	47.4	86.27	-0.117	cyto
PfBAHD88	III	450	49683.8	7.63	37.21	84.78	-0.137	nucl
PfBAHD89	VI	450	50047	6.51	43.72	94.24	-0.009	chlo
PfBAHD90	II	450	49242	5.62	49.36	72.44	-0.291	cyto
PfBAHD91	VI	451	50540	5.63	41.28	84.81	-0.181	cyto
PfBAHD92	VI	451	50549	5.69	41.23	85.9	-0.163	cyto
PfBAHD93	VI	451	49868	5.49	42.82	89.89	-0.172	nucl
PfBAHD94	VI	451	50514.9	8.93	51.02	89.73	-0.166	chlo
PfBAHD95	I	451	49735.1	7.27	39.43	93.15	0.003	cyto
PfBAHD96	V	452	49799	9.35	46.21	88.92	-0.259	chlo
PfBAHD97	VI	452	50227.5	5.77	39.6	84.07	-0.163	cyto
PfBAHD98	VI	452	50016.3	6.47	41.9	91.19	-0.18	nucl
PfBAHD99	III	452	50514.4	5.61	35.53	88.43	-0.316	cyto
PfBAHD100	VI	453	50497.2	5.86	37.47	89.14	-0.053	cyto
PfBAHD101	VI	453	50644.7	8.19	45.4	85.21	-0.094	cyto
PfBAHD102	III	453	50012.1	6.54	37.99	83.77	-0.126	nucl
PfBAHD103	VI	454	50352.7	5.61	43.98	89.21	-0.047	cyto
PfBAHD104	I	454	49730.8	5.89	44.14	87.53	-0.079	nucl
PfBAHD105	I	454	49724.9	5.85	46.31	87.33	-0.06	nucl
PfBAHD106	VI	455	50125.6	5.8	43.34	87.43	-0.047	cyto
PfBAHD107	VI	455	50368	6.4	42.34	89.34	-0.061	cyto
PfBAHD108	III	455	50447.9	8.1	43.42	89.16	-0.177	chlo
PfBAHD109	III	456	50638.2	8.39	42.03	88.75	-0.15	chlo
PfBAHD110	I	456	51486	6.76	47.04	87.61	-0.12	cyto
PfBAHD111	VI	458	50839	5.96	42.06	89.37	-0.21	cyto
PfBAHD112	I	458	50204.3	5	44.52	87.03	-0.066	cyto
PfBAHD113	I	459	51898.4	6.41	46.94	87.04	-0.129	cyto
PfBAHD114	I	459	50569.2	5.54	49	92	0.013	chlo
PfBAHD115	III	460	51154.1	6.77	41.82	92.78	-0.058	chlo
PfBAHD116	III	460	50953.8	6.11	39.79	91.72	-0.047	cyto
PfBAHD117	VI	461	50522.3	6.24	44.94	92.91	0.016	cyto
PfBAHD118	VI	461	50497.3	6.24	47.17	92.28	0.024	cyto
PfBAHD119	III	462	51439	5.72	48.06	87.08	-0.136	cyto
PfBAHD120	III	462	51392.8	5.38	49.62	87.08	-0.136	cyto
PfBAHD121	I	463	50811.6	5.37	31.5	89.11	-0.097	cyto
PfBAHD122	I	463	51237.1	5.74	35.72	78.81	-0.143	chlo
PfBAHD123	I	463	51134.8	5.57	36.66	77.56	-0.155	mito
PfBAHD124	III	464	51216.6	6.97	53.96	80.24	-0.097	cyto
PfBAHD125	I	464	50932.8	5.44	33	89.76	-0.097	chlo
PfBAHD126	I	464	50485	6	40.68	88.23	0.08	cysk
PfBAHD127	VI	465	52670.7	7.23	45.16	92.22	-0.156	nucl
PfBAHD128	III	466	52955.2	6.07	37.1	83.91	-0.341	mito
PfBAHD129	VI	469	52351.3	6.14	44.97	89.15	-0.112	mito
PfBAHD130	I	471	51703.8	8.14	37.93	81.36	-0.208	chlo
PfBAHD131	I	471	51641.8	8.42	36.61	81.38	-0.193	chlo
PfBAHD132	I	482	53041.5	8.01	42.94	79.11	-0.166	chlo
PfBAHD133	I	484	52917.5	8.51	42.3	81.01	-0.126	chlo
PfBAHD134	I	791	88271.2	5.91	44.02	80.68	-0.379	cyto

## Sheet: Table S4
Table S4 The ka/ks values of PfBAHD genes in P. frutescens.
Seq_1	Seq_2	Ka	Ks	Ka/Ks	EffectiveLen	AverageS-sites	AverageN-sites	cN	cS	pN	pS
PfBAHD91	PfBAHD92	0.003	0.108	0.027	1353	316.83	1036.17	3	32	0.003	0.101
PfBAHD131	PfBAHD130	0.004	0.064	0.059	1413	344.33	1068.67	4	21	0.004	0.061
PfBAHD12	PfBAHD13	0.004	0.032	0.129	1263	288.83	974.167	4	9	0.004	0.031
PfBAHD80	PfBAHD79	0.005	0.044	0.112	1347	328.33	1018.67	5	14	0.005	0.043
PfBAHD20	PfBAHD19	0.007	0.042	0.171	1272	293.5	978.5	7	12	0.007	0.041
PfBAHD32	PfBAHD33	0.007	0.053	0.137	1290	315.08	974.917	7	16	0.007	0.051
PfBAHD121	PfBAHD125	0.008	0.076	0.099	1389	330.25	1058.75	8	24	0.008	0.073
PfBAHD87	PfBAHD86	0.009	0.05	0.174	1350	310.58	1039.42	9	15	0.009	0.048
PfBAHD44	PfBAHD45	0.009	0.061	0.15	1302	308.17	993.833	9	18	0.009	0.058
PfBAHD115	PfBAHD116	0.011	0.077	0.137	1380	328.75	1051.25	11	24	0.01	0.073
PfBAHD119	PfBAHD120	0.011	0.047	0.242	1386	327.92	1058.08	12	15	0.011	0.046
PfBAHD09	PfBAHD10	0.013	0.101	0.133	1257	276.33	980.667	13	26	0.013	0.094
PfBAHD66	PfBAHD67	0.014	0.066	0.208	1323	326.33	996.667	13.5	20.5	0.014	0.063
PfBAHD58	PfBAHD57	0.014	0.07	0.207	1314	331	983	14	22	0.014	0.066
PfBAHD25	PfBAHD82	0.015	0.032	0.469	1347	323.67	1023.33	15	10	0.015	0.031
PfBAHD132	PfBAHD133	0.015	0.067	0.221	1446	358.17	1087.83	16	23	0.015	0.064
PfBAHD68	PfBAHD69	0.015	0.049	0.308	1326	317.75	1008.25	15	15	0.015	0.047
PfBAHD104	PfBAHD105	0.016	0.043	0.368	1362	336.25	1025.75	16	14	0.016	0.042
PfBAHD41	PfBAHD50	0.016	0.074	0.22	1302	311.42	990.583	16	22	0.016	0.071
PfBAHD88	PfBAHD102	0.016	0.072	0.229	1350	306.08	1043.92	17	21	0.016	0.069
PfBAHD70	PfBAHD71	0.018	0.044	0.406	1326	304.75	1021.25	18	13	0.018	0.043
PfBAHD38	PfBAHD39	0.018	0.064	0.28	1299	291.25	1007.75	18	18	0.018	0.062
PfBAHD18	PfBAHD17	0.021	0.057	0.363	1266	294.58	971.417	19.83	16.17	0.02	0.055
PfBAHD42	PfBAHD43	0.021	0.059	0.353	1302	307.42	994.583	20.5	17.5	0.021	0.057
PfBAHD55	PfBAHD52	0.021	0.067	0.319	1311	312.33	998.667	21	20	0.021	0.064
PfBAHD25	PfBAHD24	0.023	0.081	0.28	1284	299.67	984.333	22	23	0.022	0.077
PfBAHD108	PfBAHD109	0.026	0.077	0.342	1365	326.33	1038.67	27	24	0.026	0.074
PfBAHD124	PfBAHD04	0.038	0.11	0.341	1170	272.58	897.417	33	28	0.037	0.103
PfBAHD96	PfBAHD74	0.041	0.075	0.551	1272	315.17	956.833	38.5	22.5	0.04	0.071
PfBAHD61	PfBAHD60	0.07	0.174	0.4	1317	309.33	1007.67	67	48	0.066	0.155
PfBAHD95	PfBAHD03	0.16	0.458	0.349	1092	260.75	831.25	119.67	89.33	0.144	0.343
PfBAHD128	PfBAHD47	0.173	0.37	0.467	1281	285.67	995.333	153.58	83.42	0.154	0.292
PfBAHD85	PfBAHD105	0.198	0.86	0.23	1344	330.17	1013.83	176.08	168.92	0.174	0.512
PfBAHD97	PfBAHD98	0.259	0.814	0.318	1335	314.5	1020.5	223.75	156.25	0.219	0.497
PfBAHD27	PfBAHD13	0.281	0.692	0.406	1251	284.83	966.167	226.25	128.75	0.234	0.452
PfBAHD131	PfBAHD133	0.284	1.509	0.188	1401	344.92	1056.08	249.92	224.08	0.237	0.65
PfBAHD130	PfBAHD133	0.289	1.387	0.208	1401	344.42	1056.58	253.33	217.67	0.24	0.632
PfBAHD11	PfBAHD123	0.315	1.626	0.194	1242	291.58	950.417	244.33	193.67	0.257	0.664
PfBAHD48	PfBAHD40	0.347	1.07	0.325	1275	299.75	975.25	271.17	170.83	0.278	0.57
PfBAHD48	PfBAHD47	0.364	1.268	0.287	1269	293.42	975.583	281.5	179.5	0.289	0.612
PfBAHD78	PfBAHD08	0.391	1.447	0.27	1227	292.08	934.917	284.75	187.25	0.305	0.641
PfBAHD77	PfBAHD08	0.395	1.339	0.295	1227	291.17	935.833	287.25	181.75	0.307	0.624
PfBAHD78	PfBAHD134	0.432	2.322	0.186	1281	304.67	976.333	320.83	218.17	0.329	0.716
PfBAHD69	PfBAHD88	0.545	2.016	0.27	1233	290.67	942.333	364.83	203.17	0.387	0.699
PfBAHD69	PfBAHD102	0.555	1.985	0.28	1236	289.42	946.583	371.33	201.67	0.392	0.697
PfBAHD68	PfBAHD102	0.563	1.874	0.3	1236	289.33	946.667	374.83	199.17	0.396	0.688
PfBAHD68	PfBAHD88	0.568	1.902	0.299	1245	293.83	951.167	379.08	202.92	0.399	0.691

## Sheet: Table S5
Table S5 The intensity of anthocyanin components in P. frutescens.
metab_id	metab	super_class	class	Root1	Root2	Root3	Stem1	Stem2	Stem3	Leaf1	Leaf2	Leaf3	QC01	QC02	QC03
metab_982	6-Glucopyranosylprocyanidin B2	Phenylpropanoids and polyketides	Anthocyanin	0	0	0	566.113	431.073	1348.3	238.399	167.208	584.142	606.375	515.705	512.73
metab_1275	Pelargonidin 3-sophoroside	Phenylpropanoids and polyketides	Anthocyanin	13.1246	0	0	250.066	157.276	455.732	0	22.6403	0	25.3431	16.6613	64.3959
metab_1337	Cyanidin 3-O-(6-O-p-coumaroyl)glucoside	Phenylpropanoids and polyketides	Anthocyanin	19.33	15.8868	2.24044	464.818	1051.85	1005.96	642.398	1488.42	1042.85	743.716	889.177	666.58
metab_1588	Delphinidin 3-(3''-p-coumaroylglucoside)	Phenylpropanoids and polyketides	Anthocyanin	52.8755	53.0283	51.7845	2812.28	2903.57	4024.89	1910.99	1340.15	3135.01	2165.84	2190.84	2112.87
metab_1877	Cyanidin 3-[6-(4-glucosylcoumaryl)sophoroside] 5-glucoside	Phenylpropanoids and polyketides	Anthocyanin	0	0	0	212.43	358.072	203.29	440.651	369.952	712.847	398.613	498.113	432.817
metab_2517	3-O-alpha-L-Arabinopyranosylproanthocyanidin A5	Phenylpropanoids and polyketides	Anthocyanin	573.036	377.803	404.22	693.049	407.403	147.332	3060.29	945.662	1548.31	1350.84	1374.19	1461.07
metab_2646	Malvidin 3-(6-coumaroylglucoside) 5-glucoside	Phenylpropanoids and polyketides	Anthocyanin	0	0	0	0	0	4.01021	1639.2	1135.92	1326.72	680.668	600.518	600.625
metab_2788	Delphinidin 3-feruloylglucoside	Phenylpropanoids and polyketides	Anthocyanin	40.1556	214.764	36.1934	51.4766	35.4062	8.87925	111.957	12.6596	67.081	63.2907	66.8812	103.093
metab_3126	Cyanidin 3-sambubioside	Phenylpropanoids and polyketides	Anthocyanin	0	0	0	243.093	1452.42	0	1446.36	1422.58	885.018	1141.34	1292.35	1263.61
metab_5875	Cyanidin 3-(3'',6''-dimalonylglucoside)	Phenylpropanoids and polyketides	Anthocyanin	0	0	0	0	0	0	0	0	0	181.872	161.514	135.707
metab_6195	Delphinidin 3-(6-p-coumaroylgalactoside)	Phenylpropanoids and polyketides	Anthocyanin	871.913	1008.64	808.813	260.915	178.71	130.637	492.573	210.93	222.259	489.363	505.288	478.772
metab_6438	Cyanidin 3-(6''-p-coumarylsambubioside)	Phenylpropanoids and polyketides	Anthocyanin	0	0	0	196.334	186.347	371.055	359.392	168.091	389.954	311.654	322.962	285.114
metab_6812	Delphinidin 3-(acetylglucoside)	Phenylpropanoids and polyketides	Anthocyanin	994.388	1160.15	891.669	661.401	1055.29	822.837	891.91	1361.52	597.353	897.94	921.89	906.968
metab_7044	3-O-beta-D-Galactopyranosylproanthocyanidin A5	Phenylpropanoids and polyketides	Anthocyanin	24.5026	0	0	268.491	861.319	191.673	2845.62	1625.08	1238.91	816.932	837.156	865.433
metab_7398	Malvidin 3-rutinoside	Phenylpropanoids and polyketides	Anthocyanin	0	31.0472	0	1304.95	924.9	0	1521.87	223.613	1233.85	691.939	802.163	779.734
metab_7852	Malvidin 3-(6''-acetyl-galactoside)	Phenylpropanoids and polyketides	Anthocyanin	634.983	1139.13	575.847	22.8684	37.2468	19.6865	0	4.49872	0	93.0371	102.625	91.0861
metab_7962	Malvidin 3-(6-acetylglucoside)	Phenylpropanoids and polyketides	Anthocyanin	397.475	362.385	297.766	0	0	0	0	19.1004	0	39.2668	42.9192	16.2518
metab_8076	Cyanidin	Phenylpropanoids and polyketides	Anthocyanin	0	0	0	153.158	178.684	84.4028	1708.93	2283.4	1425.65	641.631	878.711	958.262
metab_8214	Cyanidin 3-galactoside	Phenylpropanoids and polyketides	Anthocyanin	0	0	0	6297.11	10247.3	6353.13	21046	23646.5	18064.3	11913.9	11485.2	12080.4
metab_8543	3'-Galloylprodelphinidin B2	Phenylpropanoids and polyketides	Anthocyanin	0	0	0	359.227	381.489	618.732	797.169	685.431	938.678	568.387	562.175	601.779
metab_10349	Peonidin 3-(6''-acetyl-galactoside)	Phenylpropanoids and polyketides	Anthocyanin	0	0	0	399.287	632.761	605.924	0	0	0	23.4929	46.6194	104.748
metab_10383	Prodelphinidin trimer GC-C-C	Phenylpropanoids and polyketides	Anthocyanin	0	0	0	0	0	0	0	0	0	1130.34	3131.87	3785.92
metab_11443	Delphinidin 3-rutinoside	Phenylpropanoids and polyketides	Anthocyanin	23.8216	280.644	146.896	961.152	1067.34	146.181	5511.12	2765.87	11825.4	4685.49	4724.08	4859.31
metab_12160	Pelargonidin 3-rutinoside	Phenylpropanoids and polyketides	Anthocyanin	0	0	0	178.456	113.886	208.933	10.0232	38.8617	9.04197	29.574	30.0987	12.2594
metab_12703	Pelargonidin 3-(2glu glucosylrutinoside)	Phenylpropanoids and polyketides	Anthocyanin	0	0	0	0	0	0	293.625	61.8065	220.083	118.879	70.7423	74.4441
metab_14004	Malvidin 3-(6''-caffeoyl-glucoside)	Phenylpropanoids and polyketides	Anthocyanin	0	0	0	130.836	69.7516	220.164	0	89.3703	15.3475	21.9733	68.3263	49.9425
metab_14886	Malvidin 3-glucoside	Phenylpropanoids and polyketides	Anthocyanin	114.69	78.0399	101.131	2.22272	0	42.8315	0	0	0	3.95578	26.6117	16.1091
metab_16344	Delphinidin 3-(6''-malonylglucoside) 5-glucoside	Phenylpropanoids and polyketides	Anthocyanin	2851.65	1870.51	2138.73	2611.15	1625.31	588.742	13198	4433.83	10232.8	8325.07	6932.12	7739.42
metab_16587	Cyanidin 3-(6''-malonylglucoside)	Phenylpropanoids and polyketides	Anthocyanin	0	5.4051	0.00701773344164	1038.84	652.169	1362.6	9.44758	142.46	12.2669	151.785	162.969	148.338
metab_17441	Pelargonidin 3-rhamnoside 5-glucoside	Phenylpropanoids and polyketides	Anthocyanin	0	0.00267688492212	0	209.545	247.064	360.48	66.8281	208.381	82.8842	222.102	170.578	150.736
metab_17492	Cyanidin 7-arabinoside	Phenylpropanoids and polyketides	Anthocyanin	27.6322	93.6496	43.7598	50.1901	47.2979	42.0317	0	14.6704	0	129.971	125.302	123.605
metab_17587	Cyanidin 3-(3-glucosyl-6-malonylglucoside) 4'-glucoside	Phenylpropanoids and polyketides	Anthocyanin	0	0	0	0	80.8726	0	226.942	34.789	748.849	269.179	293.408	286.416
metab_17602	Cyanidin 3,5-diglucoside	Phenylpropanoids and polyketides	Anthocyanin	0	38.8401	10.4877	369.754	355.128	54.9834	1513.24	676.373	2975.19	812.394	997.062	1065.91
metab_17961	Peonidin 3-(6''-malonyl-glucoside)	Phenylpropanoids and polyketides	Anthocyanin	0	0	0	49.4583	208.438	722.844	375.236	120.91	255.795	337.374	337.26	372.166
metab_18226	Delphinidin 3,5-di(6-O-malonylglucoside)	Phenylpropanoids and polyketides	Anthocyanin	0	0	0	0	0	0	1067.09	29.1361	529.15	29.6656	368.779	475.076
metab_18868	Leucopelargonidin	Phenylpropanoids and polyketides	Anthocyanin	539.407	138.635	78.1941	4144.24	1292.75	4499.89	156.515	4278.45	10.6929	1689.79	1770.42	1797.47

## Sheet: Table S6
Table S6 KEGG enrichment of differential compounds in different parts of P. frutescens (with significance p<0.05).
R vs S	Term	Database	ID	Ratio_in_study	Ratio_in_pop	P-Value
11	Tyrosine metabolism	KEGG PATHWAY	map00350	11/131	78/4990	4.66445e-06
7	Flavone and flavonol biosynthesis	KEGG PATHWAY	map00944	8/131	51/4990	4.48514e-05
7	Phenylpropanoid biosynthesis	KEGG PATHWAY	map00940	7/131	58/4990	0.000721485
5	alpha-Linolenic acid metabolism	KEGG PATHWAY	map00592	5/131	44/4990	0.00551822
10	Biosynthesis of various plant secondary metabolites	KEGG PATHWAY	map00999	10/131	149/4990	0.00545095
6	Monoterpenoid biosynthesis	KEGG PATHWAY	map00902	6/131	61/4990	0.00496468
6	Flavonoid biosynthesis	KEGG PATHWAY	map00941	6/131	74/4990	0.012565
3	Arginine biosynthesis	KEGG PATHWAY	map00220	3/131	23/4990	0.0213341
4	Lipoic acid metabolism	KEGG PATHWAY	map00785	4/131	44/4990	0.0273897
3	Stilbenoid, diarylheptanoid and gingerol biosynthesis	KEGG PATHWAY	map00945	3/131	25/4990	0.0266762
4	Phenylalanine metabolism	KEGG PATHWAY	map00360	4/131	49/4990	0.0387019
2	Plant hormone signal transduction	KEGG PATHWAY	map04075	2/131	12/4990	0.0380034
3	Alanine, aspartate and glutamate metabolism	KEGG PATHWAY	map00250	3/131	28/4990	0.0359033
R vs L	Term	Database	ID	Ratio_in_study	Ratio_in_pop	P-Value
11	Flavone and flavonol biosynthesis	KEGG PATHWAY	map00944	12/144	51/4990	1.2737e-08
8	Monoterpenoid biosynthesis	KEGG PATHWAY	map00902	8/144	61/4990	0.000319575
9	Flavonoid biosynthesis	KEGG PATHWAY	map00941	9/144	74/4990	0.000241671
8	Tyrosine metabolism	KEGG PATHWAY	map00350	8/144	78/4990	0.00168367
5	alpha-Linolenic acid metabolism	KEGG PATHWAY	map00592	5/144	44/4990	0.00819575
5	Phenylalanine metabolism	KEGG PATHWAY	map00360	5/144	49/4990	0.0128314
3	Arginine biosynthesis	KEGG PATHWAY	map00220	3/144	23/4990	0.0273138
3	Caffeine metabolism	KEGG PATHWAY	map00232	3/144	22/4990	0.0242521
3	Stilbenoid, diarylheptanoid and gingerol biosynthesis	KEGG PATHWAY	map00945	3/144	25/4990	0.0340251
3	Alanine, aspartate and glutamate metabolism	KEGG PATHWAY	map00250	3/144	28/4990	0.0455389
8	ABC transporters	KEGG PATHWAY	map02010	8/144	138/4990	0.0450884
S vs L	Term	Database	ID	Ratio_in_study	Ratio_in_pop	P-Value
6	Flavone and flavonol biosynthesis	KEGG PATHWAY	map00944	6/79	51/4990	0.000132791
3	Glycolysis / Gluconeogenesis	KEGG PATHWAY	map00010	3/79	32/4990	0.0136196
5	Tyrosine metabolism	KEGG PATHWAY	map00350	5/79	78/4990	0.00750603
4	Phenylpropanoid biosynthesis	KEGG PATHWAY	map00940	4/79	58/4990	0.0129322
6	Biosynthesis of various plant secondary metabolites	KEGG PATHWAY	map00999	6/79	149/4990	0.0298082
3	Phenylalanine metabolism	KEGG PATHWAY	map00360	3/79	49/4990	0.0418094
2	Citrate cycle (TCA cycle)	KEGG PATHWAY	map00020	2/79	20/4990	0.0391112
4	Flavonoid biosynthesis	KEGG PATHWAY	map00941	4/79	74/4990	0.0290333
